# Supplementary material for: Glucocorticoids Are Not Associated with Bone Mineral Density in Patients with Polymyalgia Rheumatica, Giant Cell Arteritis and Other Vasculitides—Cross-Sectional Baseline Analysis of the Prospective Rh-GIOP Cohort
Source: Cells. 2022 Feb 4;11(3):536. doi: 10.3390/cells11030536 (PMC8834394; doi:10.3390/cells11030536)
Supplement: Supplementary file 1 [file cells-11-00536-s001.zip]

Archive with 1 entries (1 files):
- cells-1556803-supplementary.pdf
